# Supplementary material for: Increasing Disease-Specific Knowledge in Patients with SLE Through a Structured One-Day Seminar: Results of a Randomized, Controlled Study
Source: Healthcare (Basel). 2026 Apr 30;14(9):1209. doi: 10.3390/healthcare14091209 (PMC13163604; doi:10.3390/healthcare14091209)
Supplement: Supplementary file 1 [file healthcare-14-01209-s001.zip]

Archive with 7 entries (7 files):
- Document S1.pdf
- Figure S1 Need for health information.jpg
- Figure S2 Illness perception.jpg
- Figure S3 Important topics.jpg
- Figure S4 Information content.jpg
- Figure S5 Sources of disease-related information.jpg
- Table S1.pdf
